# Supplementary material for: Complete Chloroplast Genome of Tanaecium tetragonolobum: The First Bignoniaceae Plastome
Source: PLoS One. 2015 Jun 23;10(6):e0129930. doi: 10.1371/journal.pone.0129930 (PMC4478014; doi:10.1371/journal.pone.0129930)
Supplement: S1 Table — (XLSX) [file pone.0129930.s001.xlsx]

## Sheet: Sheet1
Supporting Information Table S1. Comparisons of the evolutionary rates of 84 genes between the chloroplast
genomes of four Lamiales plant species: Boea hygrometrica (Bunge) ,Olea europaea L.,
Sesamum indicum L., and Tanaecium tetragonolobum (Jacq.) L.G. Lohmann.
Gene name	Species	Ka	Ks	Ka/Ks
psbA	B. hygrometrica	0.000197166	0.197166	0.001
psbA	O. europaea	0.00381856	0.0994488	0.0383972
psbA	S. indicum	0.000129497	0.129497	0.001
psbA	T. tetragonolobum	0.000136923	0.136923	0.001
matk	B. hygrometrica	0.127972	0.372804	0.343269
matk	O. europaea	0.0858816	0.223231	0.384721
matk	S. indicum	0.101924	0.233493	0.436519
matk	T. tetragonolobum	0.0950866	0.335068	0.283783
rps16	B. hygrometrica	0.0370643	0.534404	0.0693563
rps16	O. europaea	0.0112634	0.323459	0.0348217
rps16	S. indicum	0.0331516	0.27084	0.122403
rps16	T. tetragonolobum	0.0596269	0.37443	0.159247
psbK	B. hygrometrica	0.0320945	0.437754	0.0733162
psbK	O. europaea	0.0467953	0.12586	0.371806
psbK	S. indicum	0.0827724	0.148931	0.555778
psbK	T. tetragonolobum	0.0721035	0.0832931	0.865659
psbi	B. hygrometrica	0.0254567	0.195301	0.130346
psbi	O. europaea	0.000143244	0.143244	0.001
psbi	S. indicum	0.0151035	0.320857	0.0470723
psbi	T. tetragonolobum	0.0211931	0.448145	0.0472907
atpA	B. hygrometrica	0.0146793	0.289656	0.0506784
atpA	O. europaea	0.0111198	0.164123	0.0677531
atpA	S. indicum	0.0115029	0.23435	0.0490845
atpA	T. tetragonolobum	0.0330272	0.302486	0.109186
atpF	B. hygrometrica	0.0880418	0.43083	0.425413
atpF	O. europaea	0.0403974	0.282425	0.269725
atpF	S. indicum	0.043102	0.264612	0.299339
atpF	T. tetragonolobum	0.0422	0.2025	0.208395
atpH	B. hygrometrica	0.000244201	0.244201	0.001
atpH	O. europaea	0.000131716	0.131716	0.001
atpH	S. indicum	0.000156895	0.156895	0.001
atpH	T. tetragonolobum	0.000180241	0.180241	0.001
atpI	B. hygrometrica	0.0102996	0.294041	0.0350276
atpI	O. europaea	0.00851976	0.181936	0.0468284
atpI	S. indicum	0.00487531	0.199648	0.0244196
atpI	T. tetragonolobum	0.00916342	0.207911	0.0440738
rps2	B. hygrometrica	0.0313333	0.283001	0.110718
rps2	O. europaea	0.00950696	0.216368	0.0439389
rps2	S. indicum	0.0194827	0.241673	0.0806159
rps2	T. tetragonolobum	0.0711384	0.334143	0.212898
rpoC2	B. hygrometrica	0.0596207	0.307399	0.193952
rpoC2	O. europaea	0.0397245	0.201753	0.196897
rpoC2	S. indicum	0.0444143	0.228664	0.194234
rpoC2	T. tetragonolobum	0.062657	0.217354	0.288273
rpoC1	B. hygrometrica	0.0415285	0.528979	0.155373
rpoC1	O. europaea	0.0281435	0.396368	0.144385
rpoC1	S. indicum	0.0289786	0.351547	0.164988
rpoC1	T. tetragonolobum	0.109384	0.348634	0.621314
rpoB	B. hygrometrica	0.08286	0.6843	0.121087
rpoB	O. europaea	0.0124717	0.207188	0.0601948
rpoB	S. indicum	0.0168191	0.254554	0.0660726
rpoB	T. tetragonolobum	0.0531188	0.258673	0.205351
petN	B. hygrometrica	0.0155054	0.208199	0.0744741
petN	O. europaea	0.000217163	0.217163	0.001
petN	S. indicum	0.000181273	0.181273	0.001
petN	T. tetragonolobum	0.000131929	0.131929	0.001
psbM	B. hygrometrica	0.000799682	0.799682	0.001
psbM	O. europaea	0.000148127	0.148127	0.001
psbM	S. indicum	0.00019096	0.19096	0.001
psbM	T. tetragonolobum	0.000107	0.107217	0.001
psbD	B. hygrometrica	0.00122833	0.183143	0.00670692
psbD	O. europaea	0.00353816	0.209077	0.0169228
psbD	S. indicum	0.00203516	0.180834	0.0112543
psbD	T. tetragonolobum	0.00135015	0.209071	0.00645788
psbC	B. hygrometrica	0.00482841	0.226194	0.0213463
psbC	O. europaea	0.00592891	0.143129	0.0414237
psbC	S. indicum	0.00301323	0.164562	0.0183106
psbC	T. tetragonolobum	0.0156589	0.162652	0.0962723
ihbA	B. hygrometrica	0.0373023	0.122359	0.30486
ihbA	O. europaea	0.0151104	0.113183	0.133504
ihbA	S. indicum	0.0149542	0.0867955	0.172292
ihbA	T. tetragonolobum	0.0147639	0.160796	0.091818
rps14	B. hygrometrica	0.0167274	0.112188	0.149102
rps14	O. europaea	0.0155728	0.0794807	0.195932
rps14	S. indicum	0.00977093	0.0930193	0.105042
rps14	T. tetragonolobum	0.0341029	0.116264	0.293322
psaB	B. hygrometrica	0.00724997	0.291699	0.0248543
psaB	O. europaea	0.00250461	0.18558	0.0134961
psaB	S. indicum	0.0025659	0.220678	0.0116273
psaB	T. tetragonolobum	0.00711173	0.222964	0.0318963
psaA	B. hygrometrica	0.00641102	0.191061	0.0335548
psaA	O. europaea	0.00279154	0.150675	0.018527
psaA	S. indicum	0.00350498	0.148108	0.023665
psaA	T. tetragonolobum	0.00391095	0.155304	0.0251825
ycf3	B. hygrometrica	0.0390161	0.802957	0.138669
ycf3	O. europaea	0.0279715	0.50029	0.303043
ycf3	S. indicum	0.0315089	0.514603	0.197885
ycf3	T. tetragonolobum	0.105879	0.261713	0.404561
rps4	B. hygrometrica	0.0330436	0.187122	0.176589
rps4	O. europaea	0.0195362	0.0876522	0.222883
rps4	S. indicum	0.0235024	0.139631	0.168318
rps4	T. tetragonolobum	0.0699219	0.143378	0.487674
ndhJ	B. hygrometrica	0.0173692	0.287784	0.060355
ndhJ	O. europaea	0.00754242	0.132847	0.0567751
ndhJ	S. indicum	0.00744659	0.205812	0.0361815
ndhJ	T. tetragonolobum	0.0122936	0.244172	0.0503481
ndhK	B. hygrometrica	0.0419781	0.266659	0.157422
ndhK	O. europaea	0.0332202	0.224663	0.147867
ndhK	S. indicum	0.0320456	0.222833	0.14381
ndhK	T. tetragonolobum	0.0294765	0.250221	0.117802
ndhC	B. hygrometrica	0.0348983	0.217402	0.160524
ndhC	O. europaea	0.0282783	0.136006	0.207919
ndhC	S. indicum	0.0323765	0.197866	0.163628
ndhC	T. tetragonolobum	0.0345578	0.151411	0.228239
atpE	B. hygrometrica	0.0809821	0.302407	0.267792
atpE	O. europaea	0.0614551	0.207589	0.296042
atpE	S. indicum	0.0566311	0.210294	0.269295
atpE	T. tetragonolobum	0.040452	0.217524	0.185965
atpB	B. hygrometrica	0.0160628	0.223853	0.0717561
atpB	O. europaea	0.0125794	0.16874	0.074549
atpB	S. indicum	0.00951667	0.208151	0.04572
atpB	T. tetragonolobum	0.0286266	0.1848	0.154905
rbcL	B. hygrometrica	0.0286133	0.276321	0.103551
rbcL	O. europaea	0.0227559	0.193982	0.117309
rbcL	S. indicum	0.030343	0.208735	0.145366
rbcL	T. tetragonolobum	0.0269359	0.218039	0.123537
accD	B. hygrometrica	0.075606	0.316697	0.238733
accD	O. europaea	0.0658	0.2466	0.266829
accD	S. indicum	0.0770569	0.241931	0.318507
accD	T. tetragonolobum	0.146762	0.356974	0.411127
psaI	B. hygrometrica	0.0597258	0.372567	0.160309
psaI	O. europaea	0.0486621	0.487845	0.0997492
psaI	S. indicum	0.0355265	0.435913	0.0814991
psaI	T. tetragonolobum	0.0601075	0.447363	0.13436
ycf4	B. hygrometrica	0.0402819	0.271586	0.148321
ycf4	O. europaea	0.0209967	0.183096	0.114676
ycf4	S. indicum	0.0501864	0.217302	0.230953
ycf4	T. tetragonolobum	0.073409	0.20701	0.354616
cemA	B. hygrometrica	0.0677287	0.288464	0.234791
cemA	O. europaea	0.0443142	0.179869	0.24637
cemA	S. indicum	0.0475965	0.217516	0.218819
cemA	T. tetragonolobum	0.0935321	0.259468	0.360477
petA	B. hygrometrica	0.0227622	0.283566	0.0802714
petA	O. europaea	0.015725	0.201319	0.0781096
petA	S. indicum	0.0201633	0.2415	0.0834922
petA	T. tetragonolobum	0.0198366	0.257424	0.0770582
psbJ	B. hygrometrica	0.00935896	0.247272	0.0378489
psbJ	O. europaea	0.0112531	0.203201	0.0553791
psbJ	S. indicum	0.0131039	0.606037	0.0216223
psbJ	T. tetragonolobum	0.00975534	0.265649	0.0367227
psbL	B. hygrometrica	0.0159099	0.0639908	0.248629
psbL	O. europaea	0.0172099	0.0677908	0.253868
psbL	S. indicum	0.0189099	0.0859908	0.219906
psbL	T. tetragonolobum	0.0141099	0.0866908	0.162761
psbF	B. hygrometrica	0.000173285	0.173285	0.001
psbF	O. europaea	3.25e-05	0.0325423	0.001
psbF	S. indicum	6.68e-05	0.0668028	0.001
psbF	T. tetragonolobum	3.74e-05	0.0374785	0.001
psbE	B. hygrometrica	0.0062073	0.522345	0.0118835
psbE	O. europaea	0.000121318	0.121318	0.001
psbE	S. indicum	0.000181325	0.181325	0.001
psbE	T. tetragonolobum	0.00649428	0.14244	0.0455932
petL	B. hygrometrica	0.0139846	0.0897915	0.155745
petL	O. europaea	0.0123416	0.147626	0.0836007
petL	S. indicum	0.0128664	0.0954795	0.134756
petL	T. tetragonolobum	0.0269316	0.100856	0.267031
petG	B. hygrometrica	0.000101046	0.101046	0.001
petG	O. europaea	3.24e-05	0.0324297	0.001
petG	S. indicum	3.24e-05	0.0324297	0.001
petG	T. tetragonolobum	0.000101425	0.101425	0.001
psaJ	B. hygrometrica	7.11e-05	0.0711734	0.001
psaJ	O. europaea	0.000752	0.0752368	0.001
psaJ	S. indicum	0.50335	0.050335	0.001
psaJ	T. tetragonolobum	0.50335	0.050335	0.001
rpl33	B. hygrometrica	0.0919402	0.209114	0.439665
rpl33	O. europaea	0.051538	0.19553	0.263582
rpl33	S. indicum	0.0667548	0.122349	0.545609
rpl33	T. tetragonolobum	0.1056	0.149565	0.706045
rps18	B. hygrometrica	0.0386848	0.0850087	0.455069
rps18	O. europaea	0.0220421	0.0475582	0.463475
rps18	S. indicum	0.0233051	0.0911892	0.255568
rps18	T. tetragonolobum	0.0682	0.1814	0.375965
rpl20	B. hygrometrica	0.0428236	0.202923	0.211033
rpl20	O. europaea	0.0163538	0.199305	0.0820541
rpl20	S. indicum	0.0442774	0.262416	0.16873
rpl20	T. tetragonolobum	0.151641	0.319638	0.474416
rps12	B. hygrometrica	0.000116514	0.116514	0.001
rps12	O. europaea	0.000116514	0.116514	0.001
rps12	S. indicum	0.0117128	0.112514	0.104101
rps12	T. tetragonolobum	0.100737	0.16206	0.621607
clpP	B. hygrometrica	0.125096	0.66405	0.616055
clpP	O. europaea	8.25e-05	0.429538	0.117852
clpP	S. indicum	0.0796375	0.604309	0.449056
clpP	T. tetragonolobum	0.122975	1.39919	0.258702
psi_psbT	B. hygrometrica	0.00384669	0.309024	0.0124479
psi_psbT	O. europaea	0.000823885	0.198723	0.00414589
psi_psbT	S. indicum	0.0023809	0.217468	0.0109483
psi_psbT	T. tetragonolobum	0.00308836	0.221862	0.0139202
psbT	B. hygrometrica	0.000102021	0.102021	0.001
psbT	O. europaea	0.000181273	0.181473	0.001
psbT	S. indicum	3.17e-05	0.0317136	0.001
psbT	T. tetragonolobum	7.47e-05	0.0747042	0.001
psbN	B. hygrometrica	0.0109201	0.102096	0.10696
psbN	O. europaea	0.69434	0.069434	0.001
psbN	S. indicum	0.000136281	0.136281	0.001
psbN	T. tetragonolobum	0.0106134	0.0929887	0.114136
psbH	B. hygrometrica	0.0160127	0.540121	0.0296465
psbH	O. europaea	0.0169722	0.174235	0.09741
psbH	S. indicum	0.0226881	0.278116	0.081578
psbH	T. tetragonolobum	0.0164732	0.376326	0.0437737
petB	B. hygrometrica	0.00618756	0.247015	0.0250493
petB	O. europaea	0.00780864	0.246552	0.0316714
petB	S. indicum	0.00618627	0.223572	0.0276702
petB	T. tetragonolobum	0.00619561	0.269066	0.0230263
petD	B. hygrometrica	0.00794571	0.282985	0.0280782
petD	O. europaea	0.00518135	0.137812	0.0375971
petD	S. indicum	0.0051264	0.126933	0.0403867
petD	T. tetragonolobum	0.0167145	0.0616322	0.271198
rpoA	B. hygrometrica	0.070291	0.346684	0.202752
rpoA	O. europaea	0.0467529	0.204973	0.228093
rpoA	S. indicum	0.039511	0.224668	0.175863
rpoA	T. tetragonolobum	0.32607	0.489751	0.665787
rps11	B. hygrometrica	0.0169566	0.231609	0.0732121
rps11	O. europaea	0.00915039	0.341013	0.026833
rps11	S. indicum	0.0200459	0.267289	0.0749971
rps11	T. tetragonolobum	0.114288	0.30554	0.374054
rpl36	B. hygrometrica	0.012982	0.610292	0.0212718
rpl36	O. europaea	0.000200792	0.200792	0.001
rpl36	S. indicum	0.000122391	0.122391	0.001
rpl36	T. tetragonolobum	0.0887738	0.186743	0.475379
infA	B. hygrometrica	0.104433	0.441339	0.236627
infA	O. europaea	0.0964217	0.123596	0.780137
infA	S. indicum	0.113768	0.257859	0.441204
infA	T. tetragonolobum	0.1638	0.2091	0.783357
rps8	B. hygrometrica	0.051819	0.504824	0.102648
rps8	O. europaea	0.0212294	0.263236	0.0806477
rps8	S. indicum	0.0201025	0.36696	0.0547811
rps8	T. tetragonolobum	0.0635249	0.264141	0.240496
rpl14	B. hygrometrica	0.0268465	0.230192	0.116626
rpl14	O. europaea	0.0127291	0.22716	0.056036
rpl14	S. indicum	0.0112204	0.145687	0.0770171
rpl14	T. tetragonolobum	0.0716911	0.139042	0.515609
rpl16	B. hygrometrica	0.0463259	0.388026	0.119389
rpl16	O. europaea	0.0108278	0.342459	0.0316179
rpl16	S. indicum	0.0168363	0.339174	0.0496391
rpl16	T. tetragonolobum	0.0493228	0.119329	0.413335
rps3	B. hygrometrica	0.0399325	0.463738	0.08611
rps3	O. europaea	0.0332298	0.37618	0.0883348
rps3	S. indicum	0.0286506	0.334955	0.0855355
rps3	T. tetragonolobum	0.112823	0.369388	0.305432
rpl22	B. hygrometrica	0.101669	0.522919	0.194425
rpl22	O. europaea	0.084059	0.320964	0.261895
rpl22	S. indicum	0.0987866	0.312902	0.315711
rpl22	T. tetragonolobum	0.139155	0.318187	0.437339
rps19	B. hygrometrica	0.0413187	0.61876	0.0667766
rps19	O. europaea	0.0265308	0.398312	0.0666081
rps19	S. indicum	0.0246566	0.396506	0.0621847
rps19	T. tetragonolobum	0.172835	0.578354	0.29884
rpl2	B. hygrometrica	0.008	0.0198	0.40404
rpl2	O. europaea	0.0022	0.0118	0.186441
rpl2	S. indicum	0.0103427	0.026349	0.39253
rpl2	T. tetragonolobum	0.00977187	0.0153101	0.638263
rpl23	B. hygrometrica	0.00867132	0.0211788	0.409433
rpl23	O. europaea	0.00429002	0.0195694	0.219221
rpl23	S. indicum	0.0222	0.092	0.241304
rpl23	T. tetragonolobum	0.0054	0.0207	0.26087
ycf2	B. hygrometrica	0.0267027	0.0389726	0.685165
ycf2	O. europaea	0.015506	0.0215427	0.719778
ycf2	S. indicum	0.0234041	0.0309193	0.756941
ycf2	T. tetragonolobum	0.0463	0.0541	0.855823
ycf15	B. hygrometrica	0.0193	0.0324	0.595679
ycf15	O. europaea	0.016189	0.01911	0.84715
ycf15	S. indicum	0.0177	0.0272	0.650735
ycf15	T. tetragonolobum	0.0198228	0.0321585	0.616409
ndhB	B. hygrometrica	0.0129142	0.0838479	0.315886
ndhB	O. europaea	3.43e-05	0.0753911	0.122268
ndhB	S. indicum	0.00711041	0.0685433	0.205023
ndhB	T. tetragonolobum	0.0105806	0.0734425	0.29
rps7	B. hygrometrica	0.0110174	0.0215101	0.512195
rps7	O. europaea	0.0110402	0.0213902	0.516134
rps7	S. indicum	0.0110174	0.0215101	0.512195
rps7	T. tetragonolobum	0.0110174	0.0214101	0.512195
rps12_3end	B. hygrometrica	0.0164874	0.0321991	0.512046
rps12_3end	O. europaea	0.0111103	0.0165985	0.669357
rps12_3end	S. indicum	0.0164874	0.0321991	0.512046
rps12_3end	T. tetragonolobum	0.0187	0.0336	0.556548
rps12	B. hygrometrica	0.0170899	0.0335356	0.509606
rps12	O. europaea	0.011494	0.0173177	0.663715
rps12	S. indicum	0.0170899	0.0335356	0.509606
rps12	T. tetragonolobum	0.100737	0.16206	0.621607
ndhF	B. hygrometrica	0.0990711	0.63898	0.155046
ndhF	O. europaea	0.127652	0.458482	0.278423
ndhF	S. indicum	0.0795091	0.444437	0.178899
ndhF	T. tetragonolobum	0.0797705	0.482346	0.16538
rpl32	B. hygrometrica	0.0919681	0.734605	0.125194
rpl32	O. europaea	0.0506527	0.561015	0.0902876
rpl32	S. indicum	0.0811913	0.516934	0.157063
rpl32	T. tetragonolobum	0.0735707	0.527817	0.139387
ccsA	B. hygrometrica	0.086504	0.439619	0.19677
ccsA	O. europaea	0.0641657	0.317169	0.202307
ccsA	S. indicum	0.0630023	0.41517	0.151751
ccsA	T. tetragonolobum	0.0635295	0.409916	0.154982
ndhD	B. hygrometrica	0.0574068	0.43344	0.132445
ndhD	O. europaea	0.0389037	0.280684	0.138603
ndhD	S. indicum	0.0468765	0.285742	0.164052
ndhD	T. tetragonolobum	0.0574753	0.277468	0.207142
psaC	B. hygrometrica	0.00982164	0.544457	0.0180393
psaC	O. europaea	0.000278762	0.278762	0.001
psaC	S. indicum	0.000308122	0.308122	0.001
psaC	T. tetragonolobum	0.000326779	0.326779	0.001
ndhE	B. hygrometrica	0.023666	0.37164	0.0636798
ndhE	O. europaea	0.020011	0.246413	0.0812095
ndhE	S. indicum	0.0255579	0.165034	0.154865
ndhE	T. tetragonolobum	0.0276407	0.183571	0.150572
ndhG	B. hygrometrica	0.0357992	0.379732	0.0942748
ndhG	O. europaea	0.0371924	0.317463	0.117155
ndhG	S. indicum	0.0298574	0.384245	0.0777041
ndhG	T. tetragonolobum	0.0419514	0.373031	0.112461
ndhI	B. hygrometrica	0.0379914	0.314635	0.120748
ndhI	O. europaea	0.0269068	0.262803	0.102384
ndhI	S. indicum	0.0537558	0.318792	0.168623
ndhI	T. tetragonolobum	0.045609	0.280132	0.162812
ndhA	B. hygrometrica	0.0859268	0.836861	0.206195
ndhA	O. europaea	0.077458	0.43248	0.358081
ndhA	S. indicum	0.0693761	0.512661	0.265371
ndhA	T. tetragonolobum	0.0755127	0.560238	0.26324
orf188	B. hygrometrica	0.0529085	0.347392	0.152302
orf188	O. europaea	0.0629011	0.19981	0.314805
orf188	S. indicum	0.0473813	0.238699	0.198498
orf188	T. tetragonolobum	0.0498882	0.302647	0.16484
ndhH	B. hygrometrica	0.0213244	0.416425	0.0512082
ndhH	O. europaea	0.0147068	0.302749	0.0485776
ndhH	S. indicum	0.0140356	0.369297	0.0380064
ndhH	T. tetragonolobum	0.0235031	0.407609	0.0576608
rps15	B. hygrometrica	0.0918394	0.675612	0.135935
rps15	O. europaea	0.051408	0.251435	0.204459
rps15	S. indicum	0.0609095	0.444005	0.137182
rps15	T. tetragonolobum	0.0605796	0.411281	0.147295
ycf1	B. hygrometrica	0.196335	0.445653	0.440555
ycf1	O. europaea	0.129023	0.377509	0.341774
ycf1	S. indicum	0.153145	0.36566	0.418818
ycf1	T. tetragonolobum	0.210445	0.42585	0.494177
